# Supplementary material for: Learning to Ascend Stairs and Ramps: Deep Reinforcement Learning for a Physics-Based Human Musculoskeletal Model
Source: Sensors (Basel). 2022 Nov 3;22(21):8479. doi: 10.3390/s22218479 (PMC9654493; doi:10.3390/s22218479)
Supplement: Supplementary file 1 [file sensors-22-08479-s001.zip]

Archive with 1 entries (1 files):
- video.mp4
